# Supplementary material for: Spatio-temporal trends of artemisinin-based combination therapy efficacy from 2010 to 2024 in sub-Saharan Africa: a systematic review and meta-analysis
Source: BMC Infect Dis. 2025 Nov 25;25:1684. doi: 10.1186/s12879-025-12130-8 (PMC12670823; doi:10.1186/s12879-025-12130-8)
Supplement: Supplementary file 1 — Supplementary Material 1 [file 12879_2025_12130_MOESM1_ESM.xlsx]

## Sheet: Risk assessment
ID	Authors	Title	Year of publication	Country	Journal	Year of data collection	Study design	Study Sites	Randomization	Start date	End date	Duration of follow up	Parasitemia inclusion criteria/microL)	Age inclusion criteria (year)	Population	Artemisinin based combination Therapy	Drug administration supervised	Risk_Assessment (%)	Quality	Include Meta-analysis	PMID	DOI	PCR
EF002	Abamecha 2020	Therapeutic efficacy of artemether-lumefantrine in the treatment of uncomplicated Plasmodium falciparum malaria in Chewaka District, Ethiopia.	2020	Ethiopia	Malaria Journal	2017	Therapeutic efficacy study	Chewka district, Buno Bedele Zone	NA	2017-09-01	2017-12-01	28 days	1000-100000	over 0.5	Both	Artemether Lumefantrine (AL)	Yes	95.7143	Excellent	Yes	32650784	10.1186/s12936-020-03307-4	msp1, msp2
EF003	Beavogui 2020	Efficacy and safety of artesunate-amodiaquine and artemether-lumefantrine and prevalence of molecular markers associated with resistance, Guinea: an open-label two-arm randomised controlled trial.	2020	Guinea	Malaria Journal	2016	Therapeutic efficacy study	Maferinyah health centre in Forecariah District in Lower Guinea and Ley-Sare health centre in Labe District in Middle Guinea.	Yes	2016-07-01	2016-10-01	28 days	2000 - 200,000	0.5 - 5	Children	Artemether Lumefantrine (AL); Artesunate Amodiaquine (ASAQ)	Yes	94.2857	Excellent	Yes	32580771	10.1186/s12936-020-03290-w	Microsatellites
EF005	Mhamilawa 2020	Parasite clearance, cure rate, post-treatment prophylaxis and safety of standard 3-day versus an extended 6-day treatment of artemether-lumefantrine and a single low-dose primaquine for uncomplicated Plasmodium falciparum malaria in Bagamoyo district, Tanzania: a randomized controlled trial.	2020	Tanzania	Malaria Journal	2018	Randomised controlled trial	Bagamoyo district, Coast region, Tanzania	Yes	2017-07-01	2018-03-01	Both	any parasitaemia level	1.0-65	Both	Artemether Lumefantrine (AL)	Yes	90	Excellent	Yes	32576258	10.1186/s12936-020-03287-5	glurp, msp1, msp2
EF006	Zongo 2020	Efficacy of artemether-lumefantrine and artesunate-amodiaquine as first line therapy of uncomplicated malaria in Burkina Faso, 11 years after policy change.	2020	Burkina Faso	PanAfrican Medical Journal	2016	Therapeutic efficacy study	Bobo-Dioulasso (Colsama and Sakaby)	Yes	2016-06-01	2016-12-01	28 days	2000 - 200000	At least 0.5	Both	Artemether Lumefantrine (AL); Artesunate Amodiaquine (ASAQ)	Yes	80	Good	No	32537072	10.11604/pamj.2020.35.68.20849	No
EF008	Diallo 2020	Efficacy and safety of artemisinin-based combination therapy and the implications of Pfkelch13 and Pfcoronin molecular markers in treatment failure in Senegal.	2020	Senegal	Scientific reports	2017	Therapeutic efficacy study	Tomboronkoto (Kedougou region), Keur Serigne Mbaye Sarr (Diourbel region)	Yes	2017	2017	Both	1000 - 100000	at least 0.5	Both	Artemether Lumefantrine (AL); Artesunate Amodiaquine (ASAQ); Dihydroartemisinin piperaquine (DHAPQ)	Yes	82.1429	Excellent	Yes	32483161	10.1038/s41598-020-65553-5	24SNP-based barcodes, msp1, msp2
EF011	Toure 2020	Efficacy and safety of artesuante-amodiaquine and artemether lumefantrine, the first line malaria treatment in six sentinel's sites of Côte d'Ivoire, West Africa	2020	Côte d'Ivoire	Annals of Parasitology	2016	Therapeutic efficacy study	Abidjan, Abengourou, Man, Yamoussoukro, Korhogo, San-Pedro	Yes	2016-01-01	2016-07-01	42 days	2000 - 200000	At least 0.5	Both	Artemether Lumefantrine (AL); Artesunate Amodiaquine (ASAQ)	Yes	82.8571	Excellent	Yes	33789028	10.17420/ap6604.299	glurp, msp1, msp2
EF013	Adegbite 2019	Monitoring of efficacy, tolerability and safety of artemether-lumefantrine and artesunate-amodiaquine for the treatment of uncomplicated Plasmodium falciparum malaria in Lambaréné, Gabon: an open-label clinical trial.	2019	Gabon	Malaria Journal	2018	Randomised controlled trial	Lambarene	Yes	2017-10-01	2018-03-01	28 days	1000-200000	0.5-12	Children	Artemether Lumefantrine (AL); Artesunate Amodiaquine (ASAQ)	Yes	79.2857	Good	Yes	31842893	10.1186/s12936-019-3015-4	msp1, msp2
EF015	NdongNgomo 2019	Persistence of High In Vivo Efficacy and Safety of Artesunate-Amodiaquine and Artemether-Lumefantrine as the First- and Second-Line Treatments for Uncomplicated Plasmodium falciparum Malaria 10 Years After Their Implementation in Gabon.	2015	Gabon	Acta Parasitologica	2015	Therapeutic efficacy study	Clinical Research Unit (OCRU) of the Regional Hospital of Melen (RHM), which is located at 11 km from Libreville (West part of Gabon) and the Urban Health Center of Franceville (south-east region of the country)	Yes	2014-03-01	2015-09-01	28 days	2000 - 200000	01-12	Children	Artemether Lumefantrine (AL); Artesunate Amodiaquine (ASAQ)	Yes	91.4286	Excellent	Yes	31512064	10.2478/s11686-019-00115-y	msp1, msp2
EF017	Warsame 2019	High therapeutic efficacy of artemether-lumefantrine and dihydroartemisinin-piperaquine for the treatment of uncomplicated falciparum malaria in Somalia.	2019	Somalia	Malaria Journal	2017	Therapeutic efficacy study	Jowhar, Bosaso	Yes	2016-10-01	2018-02-01	Both	500 - 200000	At least 0.5	Both	Artemether Lumefantrine (AL); Dihydroartemisinin piperaquine (DHAPQ)	Yes	87.1429	Excellent	Yes	31296223	10.1186/s12936-019-2864-1	glurp, msp1, msp2
EF019	Abuaku 2019	Therapeutic efficacy of artesunate-amodiaquine and artemether-lumefantrine combinations for uncomplicated malaria in 10 sentinel sites across Ghana: 2015-2017.	2019	Ghana	Malaria Journal	2017	Therapeutic efficacy study	Navrongo War Memorial Hospital (NWMH), Yendi Municipal Hospital (YMH) and Wa Regional Hospital (WRH), located within the northern savannah zone of the country; Sunyani Municipal Hospital (SMH), Bekwai Municipal Hospital (BMH), Begoro Government Hospital (BGH), Hohoe Municipal Hospital (HMH), and Tarkwa Apinto Government Hospital (TAGH), located within the forest zone of the country; and, Ledzokuk…	Yes	2015-08-01	2017-12-01	28 days	1000-250000	0.5-9	Children	Artemether Lumefantrine (AL); Artesunate Amodiaquine (ASAQ)	Yes	82.8571	Excellent	Yes	31234874	10.1186/s12936-019-2848-1	msp2
EF022	Ishengoma 2019	Efficacy and safety of artemether-lumefantrine for the treatment of uncomplicated malaria and prevalence of Pfk13 and Pfmdr1 polymorphisms after a decade of using artemisinin-based combination therapy in mainland Tanzania.	2019	Tanzania	Malaria Journal	2016	Therapeutic efficacy study	Kibaha (Coast region), Mkuzi (Tanga), Mlimba (Morogoro), and Ujiji (Kigoma)	NA	2016-04-01	2016-09-01	28 days	250 - 200000	0.5 -10	Children	Artemether Lumefantrine (AL)	Yes	97.1429	Excellent	Yes	30898164	10.1186/s12936-019-2730-1	Microsatellites
EF023	Uwimana 2019	Efficacy of artemether-lumefantrine versus dihydroartemisinin-piperaquine for the treatment of uncomplicated malaria among children in Rwanda: an open-label, randomized controlled trial.	2019	Rwanda	Trans R Soc Trop Med Hyg	2015	Randomised controlled trial	Masaka and Ruhuha health centres in the Bugesera and Kicukiro Districts respectively	Yes	2013-09-01	2015-12-01	Both	1000 - 100000	1.0-14	Children	Artemether Lumefantrine (AL); Dihydroartemisinin piperaquine (DHAPQ)	Yes	97.1429	Excellent	Yes	30892640	10.1093/trstmh/trz009	glurp, msp1, msp2
EF025	Yeka 2019	Comparative Efficacy of Artemether-Lumefantrine and Dihydroartemisinin-Piperaquine for the Treatment of Uncomplicated Malaria in Ugandan Children.	2019	Uganda	The Journal of Infectious Diseases	2016	Randomised controlled trial	Arua Hospital, Arua District, in northwestern Uganda; Amuru Health Centre, Gulu District, in north-central Uganda; and Mbale Hospital, Mbale District, in eastern Uganda	Yes	2015-10-01	2016-12-01	42 days	2000 - 200000	0.5 - 5	Children	Artemether Lumefantrine (AL); Dihydroartemisinin piperaquine (DHAPQ)	Yes	97.8571	Excellent	Yes	30418593	10.1093/infdis/jiy637	msp-1, msp-2, microsatellites
EF027	Kakolwa 2018	Efficacy and safety of artemisinin-based combination therapy, and molecular markers for artemisinin and piperaquine resistance in Mainland Tanzania.	2018	Tanzania	Malaria Journal	2011, 2012, 2015	Open-label, one-arm prospective studies	Kibaha, Muheza, and Ujiji	Yes	2011	2015	Both	250 - 200000	0.6 - 10	Children	Artemether Lumefantrine (AL); Artesunate Amodiaquine (ASAQ); Dihydroartemisinin piperaquine (DHAPQ)	Yes	80	Good	Yes	30333022	10.1186/s12936-018-2524-x.	glurp, msp1, msp2
EF036	Dama 2018	A randomized trial of dihydroartemisinin-piperaquine versus artemether-lumefantrine for treatment of uncomplicated Plasmodium falciparum malaria in Mali.	2018	Mali	Malaria Journal	2015	Randomised controlled trial	Doneguebougou and Torodo	Yes	2013-11-01	2015-12-01	Both	1000 - 100 000	at least 0.5	Both	Artemether Lumefantrine (AL); Dihydroartemisinin piperaquine (DHAPQ)	Yes	94.2857	Excellent	Yes	30290808	10.1186/s12936-018-2496-x	msp2, microsatellites
EF038	Mandara 2018	High efficacy of artemether-lumefantrine and dihydroartemisinin-piperaquine for the treatment of uncomplicated falciparum malaria in Muheza and Kigoma Districts, Tanzania.	2018	Tanzania	Malaria Journal	2015	Therapeutic efficacy study	Muheza Designated District Hospital in Muheza, Tanga region, and Ujiji Health Centre (Kigoma region) in Northeastern and Western Tanzania	Yes	2014-05-01	2015-01-01	Both	250 - 200000	0.5 - 10	Children	Artemether Lumefantrine (AL); Dihydroartemisinin piperaquine (DHAPQ)	Yes	93.5714	Excellent	Yes	29996849	10.1186/s12936-018-2409-z	glurp, msp1, msp2
EF040	Ebenebe 2018	Efficacy of Artemisinin-Based Combination Treatments of Uncomplicated Falciparum Malaria in Under-Five-Year-Old Nigerian Children Ten Years Following Adoption as First-Line Antimalarials.	2018	Nigeria	Am. J. Trop. Med. Hyg	2015	Therapeutic efficacy study	Ogbia (Otuasegha), Neni, Ogwa, Numan, Ilorin, Kura, Bodinga, and Ibadan in Bayelsa, Anambra, Imo, Adamawa, Kwara, Kano, Sokoto, and Oyo States of Nigeria	Yes	2014-06-01	2015-12-01	Both	2000 - 200000	0.5 - 5	Children	Artemether Lumefantrine (AL); Artesunate Amodiaquine (ASAQ); Dihydroartemisinin piperaquine (DHAPQ)	Yes	92.8571	Excellent	Yes	29943725	10.4269/ajtmh.18-0115	msp1, msp2
EF043	Roth 2018	Pyronaridine-artesunate and artemether-lumefantrine for the treatment of uncomplicated Plasmodium falciparum malaria in Kenyan children: a randomized controlled non-inferiority trial.	2018	Kenya	Malaria Journal	2016	Randomised controlled trial	St. Jude Clinic, Mbita, Western Kenya	Yes	2015-10-01	2016-06-01	Both	1000 - 200000	0.5 - 12	Children	Artemether Lumefantrine (AL); Artesuntate Pyronaridine (AP)	Yes	90.7143	Excellent	Yes	29764419	10.1186/s12936-018-2340-3	glurp, msp1, msp2
EF045	Konaté 2018	Efficacy and tolerability of artesunate-amodiaquine versus artemether-lumefantrine in the treatment of uncomplicated Plasmodium falciparum malaria at two sentinel sites across Côte d'Ivoire.	2018	Côte d'Ivoire	Annals of Parasitology	2016	Therapeutic efficacy study	Dioulakro Health Clinic at Abengourou and the Bardot Urban Health Center at San Pedro	Yes	2016-01-01	2016-05-01	Both	2000 - 200000	At least 0.5	Both	Artemether Lumefantrine (AL); Artesunate Amodiaquine (ASAQ)	Yes	71.4286	Good	Yes	29717574	10.17420/ap6401.132	msp1, msp2
EF047	Davlantes 2018	Efficacy and safety of artemether-lumefantrine, artesunate-amodiaquine, and dihydroartemisinin-piperaquine for the treatment of uncomplicated Plasmodium falciparum malaria in three provinces in Angola, 2017.	2018	Angola	Malaria Journal	2017	Therapeutic efficacy study	Benguela, Lunda Sul, and Zaire	No	2017-03-01	2017-07-01	Both	Benguela 1000 - 100000 Lunda Sul, Zaire 2000 - 200000	Benguela <12 Lunda Sul, Zaire 0.5 - 5	Children	Artemether Lumefantrine (AL); Artesunate Amodiaquine (ASAQ); Dihydroartemisinin piperaquine (DHAPQ)	Yes	85	Excellent	Yes	29615039	10.1186/s12936-018-2290-9	Microsatellites
EF050	Hamid MMA 2018	Low risk of recurrence following artesunate-Sulphadoxine-pyrimethamine plus primaquine for uncomplicated Plasmodium falciparum and Plasmodium vivax infections in the Republic of the Sudan.	2018	Sudan	Malaria Journal	2016	Randomised controlled trial	Gezira Slanj, a semi-urban area north of Khartoum, and New Halfa, in the east of the country	Yes	2015-12-01	2016-03-01	Both	any parasitaemia level	at least 1	Both	Artesunate Sulfadoxine Pyrimethamine (ASP)	Yes	90.7143	Excellent	Yes	29548285	10.1186/s12936-018-2266-9	glurp, msp1, msp2
EF051	Grandesso 2018	Efficacy of artesunate-amodiaquine, dihydroartemisinin-piperaquine and artemether-lumefantrine for the treatment of uncomplicated Plasmodium falciparum malaria in Maradi, Niger.	2018	Niger	Malaria Journal	2014	Therapeutic efficacy study	Maradi	Yes	2013-06-01	2014-09-01	Both	2000-200000	0.5 - 5	Children	Artemether Lumefantrine (AL); Artesunate Amodiaquine (ASAQ); Dihydroartemisinin piperaquine (DHAPQ)	Yes	74.2857	Good	Yes	29370844	10.1186/s12936-018-2200-1	CA1, msp1, msp2
EF054	Mohammed 2018	Therapeutic efficacy of artesunate - amiodaquine for treating uncomplicated falciparum malaria at Ghindae Zonal Referral Hospital, Eritrea.	2017	Eritrea	Acta tropica	2015	Therapeutic efficacy study	Ghindae Zonal Referral Hospital in Northern Red Sea Zone	NA	2014-12-01	2015-03-01	28 days	250 - 100000	At least 0.5	Both	Artesunate Amodiaquine (ASAQ)	Yes	91.4286	Excellent	No	29017877	10.1016/j.actatropica.2017.10.004	No
EF055	Mwaiswelo 2017	Sustained High Cure Rate of Artemether-Lumefantrine against Uncomplicated Plasmodium falciparum Malaria after 8 Years of Its Wide-Scale Use in Bagamoyo District, Tanzania.	2017	Tanzania	Am. J. Trop. Med. Hyg.	2013, 2014	Therapeutic efficacy study	Fukayosi and Yombo primary health facilities, Bagamoyo district, Tanzania	NA	2006	2014	Both	NA	NA	Both	Artemether Lumefantrine (AL)	Yes	97.8571	Excellent	Yes	28829723	10.4269/ajtmh.16-0780	glurp, msp1, msp2
EF057	Abuaku 2017	Efficacy of Artesunate/Amodiaquine in the Treatment of Uncomplicated Malaria among Children in Ghana.	2017	Ghana	Am. J. Trop. Med. Hyg.	2014	Therapeutic efficacy study	Begoro District Hospital in the Fanteakwa District within the forest zone and Ewim Polyclinic in the Cape Coast Metropolis within the coastal zone	NA	2014-06-01	2014-10-01	28 days	1000-250000	0.5-14	Children	Artesunate Amodiaquine (ASAQ)	Yes	93.5714	Excellent	Yes	28749762	10.4269/ajtmh.15-0826	msp2
EF058	Teklemariam 2017	Therapeutic efficacy of artemether-lumefantrine against uncomplicated Plasmodium falciparum malaria in a high-transmission area in northwest Ethiopia.	2017	Ethiopia	Plos One	2014	Therapeutic efficacy study	Setit Humera	NA	2014-10-01	2015-01-01	28 days	1000 - 200000	At least 0.5	Both	Artemether Lumefantrine (AL)	Yes	87.8571	Excellent	No	28445503	10.1371/journal.pone.0176004	No
EF059	Mohamed 2017	Efficacies of DHA-PPQ and AS/SP in patients with uncomplicated Plasmodium falciparum malaria in an area of an unstable seasonal transmission in Sudan.	2017	Sudan	Malaria Journal	2016	Non-randomised experimental study	Alzohor and Alsalam) in Damazin, the capital town of the Blue Nile State in southeastern Sudan	No	2015-11-01	2016-01-01	42 days	1000 - 100000	At least 0.5	Both	Dihydroartemisinin piperaquine (DHAPQ); Artesunate Sulfadoxine Pyrimethamine (ASP)	Yes	90.7143	Excellent	Yes	28427409	10.1186/s12936-017-1817-9	msp1, msp2
EF061	Salvador 2017	Efficacy and safety of artemether-lumefantrine for the treatment of uncomplicated falciparum malaria at sentinel sites in Mozambique, 2015.	2017	Mozambique	Acta Tropica	2015	Therapeutic efficacy study	the Centro de Saude de Montepuez, in Cabo Delgado province; the Centro de Saude de Moatize, in Tete province; the Centro de Saude de Dondo in Sofala province and the Centro de Saude do III Bairro Chokwe, in Gaza province	NA	2015-02-01	2015-05-01	28 days	1000 - 200000	0.5 - 5	Children	Artemether Lumefantrine (AL)	Yes	96.4286	Excellent	Yes	28373036	10.1016/j.actatropica.2017.03.032	glurp, msp1, msp2
EF062	Plucinski 2017	Efficacy of artemether-lumefantrine, artesunate-amodiaquine, and dihydroartemisinin-piperaquine for treatment of uncomplicated Plasmodium falciparum malaria in Angola, 2015.	2017	Angola	Malaria Journal	2015	Therapeutic efficacy study	Benguela, Zaire and Lunda Sul	No	2015-01-01	2015-06-01	Both	2000-200,000 in Zaire and Lunda Sul and 1000-100,000in Benguela.	0.5 - 5/ 0.5- 12	Children	Artemether Lumefantrine (AL); Artesunate Amodiaquine (ASAQ); Dihydroartemisinin piperaquine (DHAPQ)	Yes	86.4286	Excellent	Yes	28153004	10.1186/s12936-017-1712-4	Microsatellites
EF065	Warsame 2017	Efficacy of artesunate + sulphadoxine/pyrimethamine and artemether + lumefantrine and dhfr and dhps mutations in Somalia: evidence for updating the malaria treatment policy.	2017	Somalia	Tropical Medicine and International Health	2013, 2015	Therapeutic efficacy study	Janale and Jowhar (southern zone), and in Bosaso (Puntland)	No	August-October 2013	February-March 2015	28 days	500- 200000	0.5-60	Both	Artemether Lumefantrine (AL); Artesunate Sulfadoxine Pyrimethamine (ASP)	Yes	92.1429	Excellent	Yes	28151566	10.1111/tmi.12847	glurp, msp1, msp2
EF069	Balikagala 2017	Absence of in vivo selection for K13 mutations after artemether-lumefantrine treatment in Uganda.	2017	Uganda	Malaria Journal	2014	Therapeutic efficacy study	St Mary Hospital Lacor in Gulu district, Northern Uganda	NA	2014-05-01	2014-11-01	28 days	≤200000	at least 0.5	Both	Artemether Lumefantrine (AL)	Yes	97.8571	Excellent	Yes	28068997	10.1186/s12936-016-1663-1	glurp, msp1, msp2
EF070	Dieye 2016	West Africa International Centers of Excellence for Malaria Research: Drug Resistance Patterns to Artemether-Lumefantrine in Senegal, Mali, and The Gambia.	2016	Senegal, Mali, The Gambia	Am. J. Trop. Med. Hyg	2011, 2012, 2013, 2014	Therapeutic efficacy study	Thies, Dakar	NA	2011-08-01	2014-11-01	42 days	2000 - 200000	at least 0.6	Both	Artemether Lumefantrine (AL)	Yes	91.4286	Excellent	Yes	27549635	10.4269/ajtmh.16-0053	Molecular barcode
EF080	Ursing 2016	Artemether-Lumefantrine versus Dihydroartemisinin-Piperaquine for Treatment of Uncomplicated Plasmodium falciparum Malaria in Children Aged Less than 15 Years in Guinea-Bissau - An Open-Label Non-Inferiority Randomised Clinical Trial.	2016	Guinea-Bissau	Plos One	2015	Therapeutic efficacy study	The Bandim and Belem Health Centres	Yes	2012-11-01	2015-07-01	42 days	800 - 200000	0.5 - 15	Children	Artemether Lumefantrine (AL); Dihydroartemisinin piperaquine (DHAPQ)	Yes	87.8571	Excellent	Yes	27649561	10.1371/journal.pone.0161495	glurp, msp1, msp2
EF082	deWit 2016	In vivo efficacy of artesunate-amodiaquine and artemether-lumefantrine for the treatment of uncomplicated falciparum malaria: an open-randomized, non-inferiority clinical trial in South Kivu, Democratic Republic of Congo.	2016	Democratic Republic of Congo	Malaria Journal	2014	Randomised controlled trial	Baraka General Hospital and in the Health Centre of Baraka in South Kivu, DRC	Yes	2013-10-01	2014-12-01	Both	2000 - 200000	0.5 - 5	Children	Artemether Lumefantrine (AL); Artesunate Amodiaquine (ASAQ)	Yes	90	Excellent	Yes	27599612	10.1186/s12936-016-1444-x	glurp, msp1, msp2
EF084	Mwaiswelo 2016	Adding a single low-dose of primaquine (0.25 mg/kg) to artemether-lumefantrine did not compromise treatment outcome of uncomplicated Plasmodium falciparum malaria in Tanzania: a randomized, single-blinded clinical trial	2016	Tanzania	Malaria Journal	2014	Randomised controlled trial	Yombo primary health facility, Bagamoyo district, Tanzania	Yes	2014-07-01	2014-11-01	28 days	any parasitaemia level	at least 1	Both	Artemether Lumefantrine (AL)	Yes	91.4286	Excellent	Yes	27565897	10.1186/s12936-016-1430-3	glurp, msp1, msp2
EF085	Dorkenoo 2016	Therapeutic efficacy trial of artemisinin-based combination therapy for the treatment of uncomplicated malaria and investigation of mutations in k13 propeller domain in Togo, 2012-2013.	2016	Togo	Malaria Journal	2013	Therapeutic efficacy study	(1) Cacaveli Medical Centre and the District No. 2 Hospital in Lome ; (2) the Regional Hospital and the Polyclinic in Sokode and (3) Doufelgou District Hospital in Niamtougou.	Yes	2012-10-01	2013-08-01	28 days	2000 - 250000	0.5 - 5	Children	Artemether Lumefantrine (AL); Artesunate Amodiaquine (ASAQ)	Yes	83.5714	Excellent	Yes	27334876	10.1186/s12936-016-1381-8	glurp, msp1, msp2
EF087	MuhindoMavoko 2016	Uncomplicated Clinical Malaria Features, the Efficacy of Artesunate-Amodiaquine and Their Relation with Multiplicity of Infection in the Democratic Republic of Congo.	2015	Democratic Republic of Congo	Plos One	2014	Non-randomised experimental study	Lisungi Health Center in Kinshasa, the capital city of DR Congo	NA	2012-08-01	2014-01-01	42 days	2000 - 200000	1-5	Children	Artesunate Amodiaquine (ASAQ)	Yes	97.8571	Excellent	Yes	27280792	10.1371/journal.pone.0157074	glurp, msp1, msp2
EF088	Nega 2016	Therapeutic Efficacy of Artemether-Lumefantrine (Coartem®) in Treating Uncomplicated P. falciparum Malaria in Metehara, Eastern Ethiopia: Regulatory Clinical Study.	2016	Ethiopia	Plos One	2015	Therapeutic efficacy study	Metehara Health Centre	NA	2014-10-01	2015-01-01	28 days	1000 - 100000	At least 0.5	Both	Artemether Lumefantrine (AL)	Yes	92.8571	Excellent	Yes	27128799	10.1371/journal.pone.0154618.	msp1, msp2
EF089	Paczkowski 2016	In vivo efficacy of artemether-lumefantrine and artesunate-amodiaquine for uncomplicated Plasmodium falciparum malaria in Malawi, 2014.	2016	Malawi	Malaria Journal	2014	Therapeutic efficacy study	Karonga District Hospital in the northern region, Nkhotakota District Hospital in the central region, and Machinga District Hospital in the southern region	Yes	2014-03-01	2014-07-01	28 days	1000 - 200000	0.5 - 5	Children	Artemether Lumefantrine (AL); Artesunate Amodiaquine (ASAQ)	Yes	88.5714	Excellent	Yes	27113085	10.1186/s12936-016-1281-y	microsatellite, msp1, msp2
EF091	Niaré 2016	In Vivo Efficacy and Parasite Clearance of Artesunate + Sulfadoxine-Pyrimethamine Versus Artemether-Lumefantrine in Mali.	2016	Mali	Am. J. Trop. Med. Hyg.	2013	Therapeutic efficacy study	Banambani, Sotuba, and Kolle	Yes	2010-10-01	2014-01-01	28 days	1000 - 200000	At least 0.5	Both	Artemether Lumefantrine (AL); Artesunate Sulfadoxine Pyrimethamine (ASP)	Yes	81.4286	Excellent	Yes	26811430	10.4269/ajtmh.15-0503	microsatellite, msp2
EF093	Ogouyèmi-Hounto 2016	Therapeutic efficacy of artemether-lumefantrine for the treatment of uncomplicated falciparum malaria in northwest Benin.	2016	Benin	Malaria Journal	2014	Therapeutic efficacy study	Djougou and Cobly	NA	2014-08-01	2014-11-01	Both	2000 - 200000	0.5 - 5	Children	Artemether Lumefantrine (AL)	NA	95.7143	Excellent	Yes	26801767	10.1186/s12936-016-1091-2	msp1, msp2
EF094	Singana 2016	Malaria burden and anti-malarial drug efficacy in Owando, northern Congo.	2016	Republic of Congo	Malaria Journal	2013	Therapeutic efficacy study	Owando, city of Cuvette Depart-men	Yes	2012-11-01	2013-02-01	28 days	at least 1000	0.5 - 12	Children	Artemether Lumefantrine (AL); Artesunate Amodiaquine (ASAQ)	Yes	91.4286	Excellent	Yes	26743431	10.1186/s12936-015-1078-4	glurp, msp1, msp2
EF096	Abuaku 2016	Therapeutic efficacy of artesunate-amodiaquine and artemether-lumefantrine combinations in the treatment of uncomplicated malaria in two ecological zones in Ghana.	2016	Ghana	Malaria Journal	2014	Therapeutic efficacy study	AS-AQ : Yendi Municipal and Wa Regional Hospitals (representing the savannah zone) and Hohoe Municipal Hospital (representing the forest zone). AL : Navrongo War Memorial Hospital (representing the savannah zone) and Bekwai Municipal and Begoro District Hospitals (representing the forest zone)	No	2013-07-01	2014-03-01	28 days	1000 - 250000	0.5 - 9	Children	Artemether Lumefantrine (AL); Artesunate Amodiaquine (ASAQ)	Yes	79.2857	Good	Yes	31234874	10.1186/s12936-019-2848-1	msp2
EF098	Kiaco 2015	Evaluation of artemether-lumefantrine efficacy in the treatment of uncomplicated malaria and its association with pfmdr1, pfatpase6 and K13-propeller polymorphisms in Luanda, Angola.	2015	Angola	Malaria Journal	2011, 2012, 2013	Therapeutic efficacy study	Luanda, Angola	NA	2011	2013	Both	100 - 100000	At least 0.5	Both	Artemether Lumefantrine (AL)	Yes	90	Excellent	Yes	26670642	10.1186/s12936-015-1018-3	msp2
EF099	Sow 2016	[Evaluation of the efficacy and safety of three 2-drug combinations for the treatment of uncomplicated Plasmodium falciparum malaria in Senegal: artesunate-amodiaquine, dihydroartemisinin-piperaquine, and artemether-lumefantrine].	2016	Senegal	Medecine et Sante Tropicale	2016	Therapeutic efficacy study	Deggo, Pikine, Guediawaye (Pikine-Guediawaye)	No	2010-10-01	2011-02-01	Both	1000 - 100000	At least 0.5	Both	Artemether Lumefantrine (AL); Artesunate Amodiaquine (ASAQ); Dihydroartemisinin piperaquine (DHAPQ)	Yes	79.2857	Good	Yes	26644184	10.1684/mst.2015.0524	glurp, msp1, msp2
EF102	Yeka 2016	Artesunate/Amodiaquine Versus Artemether/Lumefantrine for the Treatment of Uncomplicated Malaria in Uganda: A Randomized Trial.	2016	Uganda	The Journal of Infectious Diseases	2014	Randomised controlled trial	3 health centers in the Northern (Aduku Health Center, Apac District), Central (Mubende Health Center, Mubende District), and Western (Kihihi Health Center, Kanungu District) regions of Uganda	Yes	2013-05-01	2014-06-01	28 days	2000 - 200000	0.5 - 5	Children	Artemether Lumefantrine (AL); Artesunate Amodiaquine (ASAQ)	Yes	90.7143	Excellent	Yes	26597254	10.1093/infdis/jiv551	microsatellite, msp1, msp2
EF104	Ndounga 2015	Artesunate-amodiaquine versus artemether-lumefantrine for the treatment of acute uncomplicated malaria in Congolese children under 10 years old living in a suburban area: a randomized study.	2015	Republic of Congo	Malaria Journal	2011	Randomised controlled trial	Madibou and Mbouono, two suburban areas located in Makelekele, one of the seven districts of Brazzaville	Yes	2010-04-01	2011-03-01	28 days	At least 1000	0.5 - 5	Children	Artemether Lumefantrine (AL); Artesunate Amodiaquine (ASAQ)	Yes	89.2857	Excellent	Yes	26511848	10.1186/s12936-015-0918-6	glurp, msp1, msp2
EF106	Sondo 2015	Effectiveness and safety of artemether-lumefantrine versus artesunate-amodiaquine for unsupervised treatment of uncomplicated falciparum malaria in patients of all age groups in Nanoro, Burkina Faso: a randomized open label trial.	2015	Burkina Faso	Malaria Journal	2012	Therapeutic efficacy study	Nanoro	Yes	2010-09-01	2012-10-01	28 days	2000 - 200000	At least 0.5	Both	Artemether Lumefantrine (AL); Artesunate Amodiaquine (ASAQ)	No	87.1429	Excellent	No	26289949	10.1186/s12936-015-0843-8	msp1, msp2
EF108	Mekonnen 2015	Efficacy of artemether-lumefantrine therapy for the treatment of uncomplicated Plasmodium falciparum malaria in Southwestern Ethiopia.	2015	Ethiopia	Malaria Journal	2011	Therapeutic efficacy study	Omo Nada health center in southwestern Ethiopia	NA	2011-09-01	2011-12-01	28 days	1000- 100000	At least 0.5	Children	Artemether Lumefantrine (AL)	Yes	92.1429	Excellent	Yes	26271736	10.1186/s12936-015-0826-9	msp1, msp2
EF110	Getnet 2015	Therapeutic efficacy of artemether-lumefantrine for the treatment of uncomplicated Plasmodium falciparum malaria in Enfranze, north-west Ethiopia.	2015	Ethiopia	Malaria Journal	2013	Therapeutic efficacy study	Enfranze Health Centre	NA	2013-01-01	2013-05-01	28 days	1000 - 100000	at least 0.5	Both	Artemether Lumefantrine (AL)	Yes	96.4286	Excellent	Yes	26105035	10.1186/s12936-015-0775-3	glurp, msp1, msp2
EF111	Ebstie 2015	Assessment of therapeutic efficacy and safety of artemether-lumefantrine (Coartem®) in the treatment of uncomplicated Plasmodium falciparum malaria patients in Bahir Dar district, Northwest Ethiopia: an observational cohort study.	2015	Ethiopia	Malaria Journal	2012	Other: Observational study	Bahir Dar district, the capital of Amhara National Regional State	NA	2012-03-01	2012-07-01	28 days	1000- 100000	At least 5	Both	Artemether Lumefantrine (AL)	Yes	84.2857	Excellent	No	26045199	10.1186/s12936-015-0744-x	No
EF112	Dambe 2015	Monitoring the efficacy of artemether-lumefantrine for the treatment of uncomplicated malaria in Malawian children.	2015	Malawi	Malaria Journal	2010	Other: Prospective study	Rumphi, Mangochi, Nkhotakota, Machinga, Lilongwe and Karonga	NA	2010-03-01	2010-06-01	28 days	1,000 - 200,000	0.5 - 5	Children	Artemether Lumefantrine (AL)	Yes	93.5714	Excellent	Yes	25902780	10.1186/s12936-015-0701-8	Yes, but not described
EF113	Warsame 2015	Treatment of uncomplicated malaria with artesunate plus sulfadoxine-pyrimethamine is failing in Somalia: evidence from therapeutic efficacy studies and Pfdhfr and Pfdhps mutant alleles.	2015	Somalia	Tropical Medicine and International Health	2011	Therapeutic efficacy study	Jamame in the Lower Juba region, Janale in the Lower Shabele region and Jowhar in the Middle Shabele region	NA	2011-07-01	2011-09-01	28 days	500 - 200000	At least 0.5	Both	Artesunate Sulfadoxine Pyrimethamine (ASP)	Yes	96.4286	Excellent	Yes	25583123	10.1111/tmi.12458	glurp, msp1, msp2
EF114	Ouldabdallahi 2014	Efficacy of artesunate-amodiaquine for the treatment of acute uncomplicated falciparum malaria in southern Mauritania.	2014	Mauritania	Malaria Journal	2013	Therapeutic efficacy study	southern Mauritania: Kobeni (Hodh El Gharbi province) and Timbedra (Hodh Echargui province	NA	2013-09-01	2013-10-01	28 days	250 - 100000	˃0.5	Both	Artesunate Amodiaquine (ASAQ)	Yes	97.1429	Excellent	Yes	25515535	10.1186/1475-2875-13-496	glurp, msp1, msp2
EF115	Toure 2014	Open-label, randomized, non-inferiority clinical trial of artesunate-amodiaquine versus artemether-lumefantrine fixed-dose combinations in children and adults with uncomplicated falciparum malaria in Côte d'Ivoire	2014	Côte d'Ivoire	Malaria Journal	2013	Randomised controlled trial	Anonkoua-koute (southern), Korhogo (northern) and Man (western)	Yes	2013-09-01	2014-01-01	42 days	2000 - 200000	At least 0.5	Both	Artemether Lumefantrine (AL); Artesunate Amodiaquine (ASAQ)	Yes	92.1429	Excellent	Yes	25409546	10.1186/1475-2875-13-439	msp1, msp2
EF117	Hamainza 2014	Therapeutic efficacy of artemether-lumefantrine on treatment of uncomplicated Plasmodium falciparum mono-infection in an area of high malaria transmission in Zambia.	2014	Zambia	Malaria Journal	2012	Therapeutic efficacy study	Chipata and Katete districts of Eastern Province in Zambia	NA	2012-05-01	2012-05-01	28 days	1000 - 200000	At least 0.5	Both	Artemether Lumefantrine (AL)	Yes	97.8571	Excellent	Yes	25403945	10.1186/1475-2875-13-430	glurp, msp1, msp2
EF118	Plucinski 2015	Efficacy of artemether-lumefantrine and dihydroartemisinin-piperaquine for treatment of uncomplicated malaria in children in Zaire and Uíge Provinces, Angola.	2015	Angola	Antimicrobial Agents and Chemotherapy	2013	Therapeutic efficacy study	Zaire Province, Uige Province	No	2013-02-01	2013-05-01	28 days	2000 - 100000	0.5 - 5	Children	Artemether Lumefantrine (AL); Dihydroartemisinin piperaquine (DHAPQ)	Yes	89.2857	Excellent	Yes	25367912	10.1128/AAC.04181-14	Microsatellites
EF120	Coulibaly 2015	Efficacy and safety of triple combination therapy with artesunate-amodiaquine-methylene blue for falciparum malaria in children: a randomized controlled trial in Burkina Faso.	2015	Burkina Faso	Journal of Infectious Disease	2011	Randomised controlled trial	Nouna	Yes	2011-08-01	2011-10-01	28 days	2000 - 200 000	0.5 - 5	Children	Artesunate Amodiaquine (ASAQ)	Yes	84.2857	Excellent	Yes	25267980	10.1093/infdis/jiu540	msp1, msp2
EF121	Shayo 2014	Therapeutic efficacy and safety of artemether-lumefantrine for the treatment of uncomplicated falciparum malaria in North-Eastern Tanzania.	2014	Tanzania	Malaria Journal	2013	Therapeutic efficacy study	Mkuzi Health Centre in Muheza district, north-eastern Tanzania	NA	2013-05-01	2013-08-01	28 days	250 - 200000	0.5 - 10	Children	Artemether Lumefantrine (AL)	Yes	97.8571	Excellent	Yes	25240962	10.1186/1475-2875-13-376	glurp, msp1, msp2
EF122	Nhama 2014	In vivo efficacy of artemether-lumefantrine and artesunate-amodiaquine for the treatment of uncomplicated falciparum malaria in children: a multisite, open-label, two-cohort, clinical trial in Mozambique.	2014	Mozambique	Malaria Journal	2012	Therapeutic efficacy study	1) Hospital Rural de Montepuez, in Cabo Delgado province (northern region); 2) Centro de Saude de Dondo, in Sofala province (central region); 3) Hospital provincial de Tete, in Tete province (central region); 4) Hospital rural de Chokwe, in Gaza province (southern region); and 5) Hospital distrital de Manhiça, in Maputo province (southern region)	No	2011-06-01	2012	28 days	2000 - 200000	0.5 - 5	Children	Artemether Lumefantrine (AL); Artesunate Amodiaquine (ASAQ)	Yes	80	Good	Yes	25108397	10.1186/1475-2875-13-309	glurp, msp1, msp2
EF124	Ashley 2014	Spread of artemisinin resistance in Plasmodium falciparum malaria.	2014	Nigeria, Kenya, and the Democratic Republic of Congo	New Engl Journal Med	2013	Therapeutic efficacy study	Ilorin	Yes	2011-05-01	2013-04-01	Both	1000 - 200,000	0.5 - 65	Both	Artemether Lumefantrine (AL)	Yes	92.1429	Excellent	Yes	25075834	10.1056/NEJMoa1314981	glurp, msp1, msp2
EF127	Onyamboko 2014	Randomized comparison of the efficacies and tolerabilities of three artemisinin-based combination treatments for children with acute Plasmodium falciparum malaria in the Democratic Republic of the Congo.	2014	Democratic Republic of Congo	Antimicrobial Agents and Chemotherapy	2012	Randomised controlled trial	Kinshasa (DRC)	Yes	2011-09-01	2012-11-01	Both	2000 - 200000	0.25 - 5	Children	Artemether Lumefantrine (AL); Artesunate Amodiaquine (ASAQ); Dihydroartemisinin piperaquine (DHAPQ)	Yes	94.2857	Excellent	Yes	25001306	10.1128/AAC.02682-14	glurp, msp1, msp2
EF130	Ogutu 2014	Efficacy and safety of artemether-lumefantrine and dihydroartemisinin-piperaquine in the treatment of uncomplicated Plasmodium falciparum malaria in Kenyan children aged less than five years: results of an open-label, randomized, single-centre study.	2014	Kenya	Malaria Journal	2011	Randomised controlled trial	Ombeyi Dispensary	Yes	2010-03-01	2011-11-01	Both	1000 - 200000	0.5 - 5	Children	Artemether Lumefantrine (AL); Dihydroartemisinin piperaquine (DHAPQ)	Yes	94.2857	Excellent	Yes	34952573	10.1186/s12936-021-04021-5	Microsatellites
EF132	Muhindo 2014	Early parasite clearance following artemisinin-based combination therapy among Ugandan children with uncomplicated Plasmodium falciparum malaria.	2014	Uganda	Malaria Journal	2012	Therapeutic efficacy study	Tororo, an area in Eastern Ugand	Yes	2011-10-01	2012-12-01	28 days	any parasitemia level	at least 0.33	Both	Artemether Lumefantrine (AL); Dihydroartemisinin piperaquine (DHAPQ)	Yes	82.8571	Excellent	No	24468007	10.1186/1475-2875-13-32	No
EF134	Sylla 2013	Monitoring the efficacy and safety of three artemisinin based-combinations therapies in Senegal: results from two years surveillance.	2013	Senegal	BMC Infectious Diseases	2012	Therapeutic efficacy study	Deggo and Keur Soce	Yes	2011	2012	Both	1000 - 100000	At least 0.5	Both	Artemether Lumefantrine (AL); Artesunate Amodiaquine (ASAQ); Dihydroartemisinin piperaquine (DHAPQ)	Yes	85	Excellent	Yes	24354627	10.1186/1471-2334-13-598	msp1, msp2
EF137	Ojurongbe 2013	Efficacy of artemisinin combination therapy for the treatment of uncomplicated falciparum malaria in Nigerian children.	2013	Nigeria	J Infect Dev Ctries	2011	Therapeutic efficacy study	Ilesa, Osun state, located in the southwestern part of Nigeria	Yes	2010-02-01	2011-09-01	28 days	any parasitemia level	0.5 - 12	Children	Artemether Lumefantrine (AL); Artesunate Amodiaquine (ASAQ)	Yes	82.1429	Excellent	Yes	24334945	10.3855/jidc.3058	msp2
EF139	Nambei 2013	[Efficacy and safety of antimalarial combinations for treatment of uncomplicated malaria in children in Bangui, Central African Republic].	2013	Central African Republic	Médecine et Santé Tropicale	2010	Therapeutic efficacy study	Bede-Combattant, Bangui	Yes	2010-07-01	2010-10-01	28 days	2000 - 200000	0.5 - 5	Children	Artemether Lumefantrine (AL); Artesunate Amodiaquine (ASAQ)	Yes	77.8571	Good	Yes	24122669	10.1684/mst.2013.0229	msp2
EF141	Agarwal 2013	A randomized trial of artemether-lumefantrine and dihydroartemisinin-piperaquine in the treatment of uncomplicated malaria among children in western Kenya.	2013	Kenya	Malaria Journal	2011	Therapeutic efficacy study	Nyanza	Yes	2010-10-01	2011-08-01	Both	1000-200000	0.5-5	Children	Artemether Lumefantrine (AL); Artesunate Amodiaquine (ASAQ)	Yes	90	Excellent	Yes	23870627	10.1186/1475-2875-12-254	glurp, msp1, msp2
EF143	Joseph 2013	Exploration of in vivo efficacy of artemether-lumefantrine against uncomplicated Plasmodium falciparum malaria in under fives in Tabora region, Tanzania.	2013	Tanzania	Malaria Journal	2011	Therapeutic efficacy study	Kitete Regional Hospital and St. Philip and St Anne health facilities serving the urban and peri-urban areas of Tabora municipality	NA	2011-06-01	2011-08-01	28 days	1000 - 100000	0.5 - 5	Children	Artemether Lumefantrine (AL)	Yes	78.5714	Good	Yes	23399782	10.1186/1475-2875-12-60	Yes, but not described
EF144	Tine 2012	Efficacy and tolerability of a new formulation of artesunate-mefloquine for the treatment of uncomplicated malaria in adult in Senegal: open randomized trial.	2012	Senegal	Malaria Journal	2010	Randomised controlled trial	Guediawaye and Kaolack	Yes	2010-09-01	2010-12-01	Both	1000 - 100000	0.5 - 5	Adults	Artemether Lumefantrine (AL); Artesunate Mefloquine (AM)	Yes	88.5714	Excellent	Yes	23234606	10.1186/1475-2875-11-416	msp1, msp2
EF146	Abuaku 2012	Therapeutic efficacy of artemether-lumefantrine combination in the treatment of uncomplicated malaria among children under five years of age in three ecological zones in Ghana.	2012	Ghana	Malaria Journal	2011	Therapeutic efficacy study	Navrongo War Memorial Hospital in the savannah zone; Bekwai Municipal Hospital and Begoro Government Hospital in the forest zone; and Ewim Health Centre in the coastal zone	NA	2010-09-01	2011-04-01	28 days	1000 - 250000	0.5 - 5	Children	Artemether Lumefantrine (AL)	Yes	96.4286	Excellent	Yes	23173737	10.1186/1475-2875-11-388	glurp, msp1, msp2
EF147	Kamugisha 2012	Efficacy of artemether-lumefantrine in treatment of malaria among under-fives and prevalence of drug resistance markers in Igombe-Mwanza, north-western Tanzania.	2012	Tanzania	Malaria Journal	2011	Therapeutic efficacy study	Igombe health centre in the vicinity of Mwanza city in Tanzania	NA	2010-02-01	2011-03-01	28 days	2000 - 200000	0.5 - 5	Children	Artemether Lumefantrine (AL)	Yes	90	Excellent	Yes	22369089	10.1186/1475-2875-11-58	msp2
EF148	Wang 2020	Surveillance of the Efficacy of Artemisinin–Piperaquine in the Treatment of Uncomplicated Plasmodium falciparum Malaria Among Children Under 5 Years of Age in Est-Mono District, Togo, in 2017.	2020	Togo	Frontiers in Pharmacology	2017	Therapeutic efficacy study	Est-Mono	NA	2017-03-01	2017-05-01	28 days	2000 - 250000	0.5 - 5	Children	Dihydroartemisinin piperaquine (DHAPQ)	Yes	91.4286	Excellent	Yes	32581785	10.3389/fphar.2020.00784	msp2
EF149	vanderPluijm 2020	Triple artemisinin-based combination therapies versus artemisinin-based combination therapies for uncomplicated Plasmodium falciparum malaria: a multicentre, open-label, randomised clinical trial	2020	Democratic Republic of Congo	Lancet	2018	Randomised controlled trial	Kinshasa	Yes	2015-08-01	2018-02-01	42 days	10000 - 250000	< 12	Children	Artemether Lumefantrine (AL)	Yes	90	Excellent	Yes	32171078	10.1016/S0140-6736(20)30552-3	glurp, msp1, msp2
EF150	Mandara 2019	High cure rates and tolerability of artesunate-amodiaquine and dihydroartemisinin-piperaquine for the treatment of uncomplicated falciparum malaria in Kibaha and Kigoma, Tanzania	2019	Tanzania	Malaria Journal	2017	Therapeutic efficacy study	Kibaha and Ujiji sites	No	2017-07-01	2017-12-01	Both	250 - 200000	0.5 - 10	Children	Artesunate Amodiaquine (ASAQ); Dihydroartemisinin piperaquine (DHAPQ)	Yes	87.8571	Excellent	Yes	30909922	10.1186/s12936-019-2740-z	glurp, msp1, msp2
EF152	Smith 2018	Efficacy of artemisinin-based combination therapies and prevalence of molecular markers associated with artemisinin, piperaquine and sulfadoxine-pyrimethamine resistance in Sierra Leone	2018	Sierra Leone	Acta Tropica	2016	Therapeutic efficacy study	Bo, Kenema and Makeni Government hospitals in Bo, Kenema and Bombali district	No	2016-03-01	2016-10-01	Both	500 - 200000	0.5 - 5	Children	Artemether Lumefantrine (AL); Artesunate Amodiaquine (ASAQ); Dihydroartemisinin piperaquine (DHAPQ)	Yes	86.4286	Excellent	Yes	29932931	10.1016/j.actatropica.2018.06.016	glurp, msp1, msp2
EF155	Toure 2018	Malaria parasite clearance from patients following artemisinin-based combination therapy in Côte d'Ivoire	2018	Côte d'Ivoire	Infection and Drug Resistance	2016	Randomised controlled trial	Bouake	Yes	2016-04-01	2016-06-01	42 days	2000 - 200000	At least 0.5	Both	Artemether Lumefantrine (AL); Artesunate Amodiaquine (ASAQ)	Yes	83.5714	Excellent	Yes	30464545	10.2147/IDR.S167518	glurp, msp1, msp2
EF159	Deressa 2017	In vivo efficacy of artemether–lumefantrine against uncomplicated Plasmodium falciparum malaria in dembia district, northwest Ethiopia	2017	Ethiopia	Therapeutics and Clinical Risk Management	2016	Therapeutic efficacy study	Kola Diba Health Center (KHC) of the Dembia district of the North Gondar Zone, northwest Ethiopia	NA	2015-04-01	2016-02-01	28 days	1000 - 100 000	At least 0.5	Both	Artemether Lumefantrine (AL)	Yes	87.1429	Excellent	No	28243110	10.2147/TCRM.S127571	No
EF160	Assi 2017	Sustained Effectiveness of a Fixed-Dose Combination of Artesunate and Amodiaquine in 480 Patients with Uncomplicated Plasmodium falciparum Malaria in Côte d'Ivoire	2017	Côte d'Ivoire	Malaria Research and Treatment	2013	Therapeutic efficacy study	Grand Morie in the Agboville district of Cote Ivoire	No	2013-03-01	2013-10-01	28 days	>2000	at least 0.5	Both	Artesunate Amodiaquine (ASAQ)	Yes	88.5714	Excellent	Yes	29362685	10.1155/2017/3958765	Yes, but not described
EF161	Wudneh 2016	Open-label trial on efficacy of artemether/lumefantrine against the uncomplicated Plasmodium falciparum malaria in Metema district, Northwestern Ethiopia	2016	Ethiopia	Therapeutics and Clinical Risk Management	2015	Therapeutic efficacy study	Gendewuha Health Center, Metema district in Northern Gondar Zone, Amhara Region.	NA	2014-10-01	2015-01-01	28 days	At least 1000	At least 0.5	Both	Artemether Lumefantrine (AL)	Yes	85.7143	Excellent	No	27601913	10.2147/TCRM.S113603	No
EF162	Adeel 2016	High efficacy of artemether-lumefantrine and declining efficacy of artesunate + sulfadoxine-pyrimethamine against Plasmodium falciparum in Sudan (2010-2015): Evidence from in vivo and molecular marker studies	2016	Sudan	Malaria Journal	2010-2015	Therapeutic efficacy study	New Halfa, Kassala, Gedaref, Sennar, Kosti, Damazin	No	2010	2015	28 days	500-100000	0.5 or above	Both	Artemether Lumefantrine (AL); Artesunate Sulfadoxine Pyrimethamine (ASP)	Yes	87.1429	Excellent	Yes	27209063	10.1186/s12936-016-1339-x	glurp, msp1, msp2
EF174	Ayogu 2015	Therapeutic efficacy of artemether-lumefantrine for treatment of uncomplicated plasmodium falciparum malaria in Enugu, Nigeria	2015	Nigeria	Tropical Journal of Pharmaceutical Research	2013	Therapeutic efficacy study	three hospitals from three different Local Government Areas in Enugu state namely; Nsukka (District Hospital Nsukka), Igbo-Eze North (Bishop Shanahan Hospital, Enugu-Ezike), and Nkanu East (Cottage Hospital Ugbuawka)	No	2012-01-01	2013-03-01	28 days	NA	0.5 - 69	Both	Artemether Lumefantrine (AL)	Yes	85	Excellent	No		10.4314/tjpr.v14i8.23	No
EF175	Yavo 2015	Efficacy and Safety of Artesunate-Amodiaquine versus Artemether-Lumefantrine in the Treatment of Uncomplicated Plasmodium falciparum Malaria in Sentinel Sites across Côte d'Ivoire	2015	Côte d'Ivoire	Malaria Research and Treatment	2012	Therapeutic efficacy study	Abengourou (forest zone), San Pedro (coastal and forest zone), and Yamoussoukro (forest transition zone)	Yes	2012-06-01	2012-09-01	28 days	2000 - 200000	At least 0.5	Both	Artemether Lumefantrine (AL); Artesunate Amodiaquine (ASAQ)	Yes	92.8571	Excellent	Yes	26347849	10.1155/2015/878132	msp1, msp2
EF177	Gbessi 2021	Artemisinin derivative-containing therapies and abnormal hemoglobin: Do we need to adapt the treatment?	2021	Côte d'Ivoire	Parasite	2016	Therapeutic efficacy study	Abidjan, Ayame, Yamoussoukro, Man, Korhogo, Bouake	NA	2012	2016	28 days	2000 - 200000	At least 0.5	Both	Artemether Lumefantrine (AL)	Yes	85.7143	Excellent	Yes	34569928	10.1051/parasite/2021063	msp1, msp2
EF178	Kpemasse 2021	Efficacy of Artemether-Lumefantrine for the Treatment of Plasmodium falciparum Malaria in Bohicon and Kandi, Republic of Benin, 2018-2019.	2021	Benin	Am. J. Trop. Med. Hyg.	2019	Therapeutic efficacy study	Bohicon and Kandi	NA	2018	2019	28 days	2000 - 200000	0.5 - 5	Children	Artemether Lumefantrine (AL)	Yes	96.4286	Excellent	Yes	34255739	10.4269/ajtmh.21-0086	glurp, msp1, msp2
EF179	RilohaRivas 2021	Therapeutic efficacy of artesunate-amodiaquine and artemether-lumefantrine and polymorphism in Plasmodium falciparum kelch13-propeller gene in Equatorial Guinea.	2021	Equatorial Guinea	Malaria Journal	2018	Therapeutic efficacy study	Malabo in Bioko Island and Bata and Ebebiyin in Litoral and KieNtem provinces in the mainland,	No	2017-08-01	2018-07-01	28 days	500 - 200000	0.5 - 10	Children	Artemether Lumefantrine (AL); Artesunate Amodiaquine (ASAQ)	Yes	90.7143	Excellent	Yes	34158055	10.1186/s12936-021-03807-x	glurp, msp1, msp2
EF181	Hamaluba 2021	Arterolane-piperaquine-mefloquine versus arterolane-piperaquine and artemether-lumefantrine in the treatment of uncomplicated Plasmodium falciparum malaria in Kenyan children: a single-centre, open-label, randomised, non-inferiority trial.	2021	Kenya	Lancet Infect Dis	2019	Randomised controlled trial	Kilifi County Hospital in Kilifi, coastal Kenya	Yes	2018-03-01	2019-05-01	Both	5000 - 250000	0.2- 12	Children	Artemether Lumefantrine (AL)	Yes	93.5714	Excellent	Yes	34111412	10.1016/S1473-3099(20)30929-4	glurp, msp1, msp2
EF182	Diarra 2021	Therapeutic efficacy of artemether-lumefantrine and artesunate-amodiaquine for the treatment of uncomplicated Plasmodium falciparum malaria in Mali, 2015-2016.	2021	Mali	Malaria Journal	2016	Therapeutic efficacy study	Selingue, a commune in the southern part of Mali in the Sikasso region	Yes	2015-11-01	2016-11-01	Both	2000 - 200000	0.6 - 5	Children	Artemether Lumefantrine (AL); Artesunate Amodiaquine (ASAQ)	Yes	92.1429	Excellent	Yes	34034754	10.1186/s12936-021-03760-9	glurp, msp1, msp2
EF184	Uwimana 2021	Association of Plasmodium falciparum kelch13 R561H genotypes with delayed parasite clearance in Rwanda: an open-label, single-arm, multicentre, therapeutic efficacy study.	2021	Rwanda	The lancet	2018	Therapeutic efficacy study	Rukara (Kayonza district, Eastern Province), Masaka (Kicukiro district, Kigali Province), and Bugarama (Rusizi district, Western Province)	No	2018	2018	28 days	1000 - 100000	0.5 - 5	Children	Artemether Lumefantrine (AL)	Yes	96.4286	Excellent	Yes	33864801	10.1016/S1473-3099(21)00142-0	Microsatellites
EF185	Gansané 2021	Anti-malarial efficacy and resistance monitoring of artemether-lumefantrine and dihydroartemisinin-piperaquine shows inadequate efficacy in children in Burkina Faso, 2017-2018.	2021	Burkina Faso	Malaria Journal	2018	Therapeutic efficacy study	Niangoloko, Nanoro, Gourcy	Yes	2017-11-01	2018-09-01	Both	2000 - 200000	0.5 - 5	Children	Artemether Lumefantrine (AL); Dihydroartemisinin piperaquine (DHAPQ)	Yes	94.2857	Excellent	Yes	33468147	10.1186/s12936-021-03585-6	glurp, msp1, msp2
EF187	Anyorigiya 2021	Pharmacokinetic profile of amodiaquine and its active metabolite desethylamodiaquine in Ghanaian patients with uncomplicated falciparum malaria.	2021	Ghana	Malaria Journal	2012	Therapeutic efficacy study	Kassena-Nankana and Kintampo	NA	2011-08-01	2013-01-01	28 days	1000-200000	>0.5	Adults	Artesunate Amodiaquine (ASAQ)	Yes	97.8571	Excellent	Yes	33407454	10.1186/s12936-020-03553-6	glurp, msp1, msp2
EF188	Kishoyian 2021	Efficacy of artemisinin-lumefantrine for treatment of uncomplicated malaria after more than a decade of its use in Kenya.	2021	Kenya	Epidemiology and Infection	2015	Therapeutic efficacy study	outpatient clinic at Chulaimbo Sub-County Hospital	NA	2015-05-01	2015-11-01	28 days	2000 - 200000	0.5 - 5	Children	Artemether Lumefantrine (AL)	Yes	91.4286	Excellent	Yes	33397548	10.1017/S0950268820003167	NA.No treatment failure
EF189	Dimbu 2021	Continued Low Efficacy of Artemether-Lumefantrine in Angola in 2019.	2021	Angola	Antimicrobial Agents and Chemotherapy	2019	Therapeutic efficacy study	MBanza Congo in the hyperendemic Zaire Province in the north of the country, Saurimo in the hyperendemic Lunda Sul Province in the east, and the eponymous capital of the mesoendemic Benguela Province on the central western coast	No	2019-03-01	2019-07-01	28 days	1000 - 100000	0.5 - 5 and 0.5 - 12	Children	Artemether Lumefantrine (AL); Artesunate Amodiaquine (ASAQ)	Yes	87.8571	Excellent	Yes	33168604	10.1128/AAC.01949-20	Microsatellites
EF191	Ippolito 2020	Therapeutic Efficacy of Artemether-Lumefantrine for Uncomplicated Falciparum Malaria in Northern Zambia.	2020	Zambia	Am. J. Trop. Med. Hyg	2015	Therapeutic efficacy study	Nchelenge district, Luapula Province	NA	2014-12-01	2015-07-01	28 days	1000 - 100000	0.5 - 5	Children	Artemether Lumefantrine (AL)	Yes	97.8571	Excellent	Yes	33078701	10.4269/ajtmh.20-0852	ama1, msp1, msp2
EF192	Ibrahima 2020	[Safety and Efficacy of Artemether-Lumefantrine and Artesunate-Amodiaquine in Niger].	2020	Niger	Bull. Soc. Pathol. Exot.	2017	Therapeutic efficacy study	Dogondoutchi and Birni Ngaoure	No	2017-09-01	2017-11-01	28 days	1000 - 100000	0.5 - 15	Children	Artemether Lumefantrine (AL); Artesunate Amodiaquine (ASAQ)	Yes	86.4286	Excellent	Yes	32881447	10.3166/bspe-2020-0120	msp1, msp2
EF194	Ebong 2021	Efficacy and safety of artemether-lumefantrine and dihydroartemisinin-piperaquine for the treatment of uncomplicated Plasmodium falciparum malaria and prevalence of molecular markers associated with artemisinin and partner drug resistance in Uganda	2021	Uganda	Malaria Journal	2019	Therapeutic efficacy study	Aduku Health Centre IV in Kwania district, Northern Uganda; Arua Regional Referral Hospital in Arua district, northwestern Uganda; and, Masafu District Hospital in Busia district, Eastern Uganda	Yes	2018-09-01	2019-02-01	Both	2000 - 200000	0.5 - 10	Children	Artemether Lumefantrine (AL); Dihydroartemisinin piperaquine (DHAPQ)	Yes	93.5714	Excellent	Yes	34952573	10.1186/s12936-021-04021-5	Microsatellite
EF196	Marwa 2021	Artemether-lumefantrine and dihydroartemisinin-piperaquine treatment outcomes among children infected with uncomplicated Plasmodium falciparum malaria in Mwanza, Tanzania	2021	Tanzania	Tropical Medicine and Health	2019	Therapeutic efficacy study	Karume Health Centre in Igombe, a semi-urban in Ilemela district, Mwanza region	No	2017-04-01	2019-05-01	28 days	1000 - 200000	0.5 - 10	Children	Artemether Lumefantrine (AL); Dihydroartemisinin piperaquine (DHAPQ)	Yes	86.4286	Excellent	Yes	34838151	10.1186/s41182-021-00383-3	msp1, msp2
EF198	Nhama 2021	In vivo efficacy and safety of artemether-lumefantrine and amodiaquine-artesunate for uncomplicated Plasmodium falciparum malaria in Mozambique, 2018	2021	Mozambique	Malaria Journal	2018	Therapeutic efficacy study	(1) Hospital Rural de Montepuez, in Cabo Delgado province (Northern region); (2) Centro de Saude de Moatize, in Tete province (Central region); (3) Hospital Distrital de Mopeia, in Zambezia province (Central region); and (4) Hospital Distrital de Massinga, in Inhambane province (Southern region)	No	2018-02-01	2018-09-01	28 days	2000 - 200000	0.5 - 5	Children	Artemether Lumefantrine (AL); Artesunate Amodiaquine (ASAQ)	Yes	89.2857	Excellent	Yes	34600544	10.1186/s12936-021-03922-9	Microsatellites
EF200	Mairet-Khedim 2021	Efficacy of dihydroartemisinin/piperaquine in patients with non-complicated Plasmodium falciparum malaria in Yaoundé, Cameroon	2021	Cameroon	J Antimicrob Chemother	2018	Non-randomised experimental study	Nkol-Eton Health Centre, located in Yaounde	NA	2018-01-01	2018-05-01	42 days	at least 1000	At least 5	Both	Dihydroartemisinin piperaquine (DHAPQ)	Yes	94.2857	Excellent	Yes	34453535	10.1093/jac/dkab281	glurp, msp1, msp2
EF201	Moriarty 2021	Therapeutic efficacy of artemisinin-based combination therapies in democratic Republic of the Congo and investigation of molecular markers of antimalarial resistance	2021	Democratic Republic of Congo	Am. J. Trop. Med. Hyg.	2017	Therapeutic efficacy study	Kabondo, in Kisangani in the northern Tshopo province, Mikalayi, in the Kasai Central province, Kimpese, in the Kongo Central province	Yes	2017-03-01	2018-01-01	Both	2000 - 200000	0.5 - 5	Children	Artemether Lumefantrine (AL); Artesunate Amodiaquine (ASAQ); Dihydroartemisinin piperaquine (DHAPQ)	Yes	92.1429	Excellent	Yes	34491220	10.4269/ajtmh.21-0214	Microsatellites
EF204	Beavogui 2021	Selection of Pfcrt 76T and Pfmdr1 86Y Mutant Plasmodium falciparum after Treatment of Uncomplicated Malaria with Artesunate-Amodiaquine in Republic of Guinea	2021	Guinea	Journal of Parasitology	2012	Therapeutic efficacy study	Maferinyah	NA	2011-03-01	2012-11-01	28 days	2,000 - 200,000	at least 0.5	Both	Artesunate Amodiaquine (ASAQ)	Yes	95	Excellent	Yes	34581793	10.1645/19-199	microsatellites, msp1, msp2
EF205	Diarra 2021	Monitoring of the sensitivity in vivo of plasmodium falciparum to artemether-lumefantrine in Mali	2021	Mali	Tropical Medicine and Infectious Disease	2018	Therapeutic efficacy study	the Bougouni health district (Sikasso region); Bandiagara Health District, (Mopti Region)	NA	2017-07-01	2018-12-01	28 days	1000 - 200000	at least 0.5	Both	Artemether Lumefantrine (AL)	Yes	94.2857	Excellent	Yes	33498803	10.3390/tropicalmed6010013	microsatellites, msp2
EF206	PembetSingana 2022	Prevalence of malaria among febrile patients and assessment of efficacy of artemether-lumefantrine and artesunate-amodiaquine for uncomplicated malaria in Dolisie, Republic of the Congo.	2022	Republic of the Congo	Malaria Journal	2017	Therapeutic efficacy study	Dolisie (formerly called Loubomo), the regional capital of Niari province.	NA	2017-01-01	2017-04-01	28 days	at least 1000	0.5 - 12	Children	Artemether Lumefantrine (AL); Artesunate Amodiaquine (ASAQ)	Yes	86.4286	Excellent	Yes	35501861	10.1186/s12936-022-04143-4	glurp, msp1, msp2
EF208	Koko 2022	Artesunate-amodiaquine and artemether-lumefantrine for the treatment of uncomplicated falciparum malaria in Liberia: in vivo efficacy and frequency of molecular markers	2022	Liberia	Malaria Journal	2018	Therapeutic efficacy study	Bensonville Hospital, Benson-ville, Montserrado County; Saclepea Comprehensive Health Center, Saclepea, Nimba County; Charles Henry Rennie Hospital, Kakata, Margibi County; and iv) Sinje Health Center, Garwula, Grand Cape Mount County	No	2017-12-01	2018-05-01	28 days	2000 - 200000	0.5 - 5	Children	Artemether Lumefantrine (AL); Artesunate Amodiaquine (ASAQ)	Yes	87.8571	Excellent	Yes	35477399	10.1186/s12936-022-04140-7	glurp, msp1, msp2
EF210	Niba 2022	Effectiveness and safety of artesunate-amodiaquine versus artemether-lumefantrine for home-based treatment of uncomplicated Plasmodium falciparum malaria among children 6-120 months in Yaounde, Cameroon: a randomized trial	2022	Cameroon	BMC Infectious Diseases	2020	Randomised controlled trial	District Hospital, Cite Verte and District Medical Center, Minkoa-Meyos located in the Health Districts of Cite Verte and Nkolbisson, respectively in Yaounde	Yes	2019-05-01	2020-04-01	28 days	0 - 200000	0.5 - 10	Children	Artemether Lumefantrine (AL); Artesunate Amodiaquine (ASAQ)	Yes	90	Excellent	Yes	35189818	10.1186/s12879-022-07101-2	glurp, msp1, msp2
EF212	Issa 2023	Therapeutic efficacy of artesunate-amodiaquine and artemether-lumefantrine for the treatment of uncomplicated falciparum malaria in Chad: clinical and genetic surveillance	2023	Chad	Malaria Journal	2021	Therapeutic efficacy study	Gaki health center in Doba town in Pende department of Logone Oriental, Hindina health center in Kelo town in West Tandjile department of Tandjile province and Boubou health center in Koyom town in Mayo Boneye department of Mayo Kebbi Est province	No	2020-11-01	2021-01-01	28 days	2000 - 200000	0.5 - 5	Children	Artemether Lumefantrine (AL); Artesunate Amodiaquine (ASAQ)	Yes	85.7143	Excellent	Yes	37612601	10.1186/s12936-023-04644-w	microsatellite, msp1, msp2
EF214	Westercamp 2022	Efficacy of Artemether-Lumefantrine and Dihydroartemisinin-Piperaquine for the Treatment of Uncomplicated Plasmodium falciparum Malaria among Children in Western Kenya, 2016 to 2017	2022	Kenya	Antimicrobial Agents and Chemotherapy	2017	Therapeutic efficacy study	Siaya County Referral Hospital and Bar Agulu and Mulaha dispensaries in Siaya County, Kenya	Yes	2016-06-01	2017-03-01	Both	2000 - 200000	0.5 - 5	Children	Artemether Lumefantrine (AL); Dihydroartemisinin piperaquine (DHAPQ)	Yes	91.4286	Excellent	Yes	36036611	10.1128/aac.00207-22	glurp, msp1, msp2
EF216	Falade 2023	Efficacy and safety of pyronaridine-artesunate versus artemether-lumefantrine in the treatment of acute uncomplicated malaria in children in South-West Nigeria: an open-labelled randomized controlled trial	2023	Nigeria	Malaria Journal	2020	Randomised controlled trial	Kola Daisi Primary Healthcare Centre (PHC), University College Hospital (UCH), Ibadan, and Ikereku PHC in Akinyele Local Government Area, southwest Nigeria	Yes	2019-05-01	2020-12-01	28 days	minimum asexual parasite density of 1000	0.25-12	Children	Artemether Lumefantrine (AL); Artesuntate Pyronaridine (AP)	Yes	90	Excellent	Yes	37179349	10.1186/s12936-023-04574-7	glurp, msp1, msp2
EF218	Alebachew 2023	Therapeutic efficacy of pyronaridine-artesunate ( Pyramax®) against uncomplicated Plasmodium falciparum infection at Hamusit Health Centre, Northwest Ethiopia	2023	Ethiopia	Malaria Journal	2021	Therapeutic efficacy study	Hamusit Health Centre, Dera Woreda, South Gonder, Northwest Ethiopia	NA	2021-03-01	2021-05-01	42 days	above 500	≥ 18	Adults	Artesuntate Pyronaridine (AP)	Yes	94.2857	Excellent	Yes	37330475	10.1186/s12936-023-04618-y	msp2, glurp
EF219	Assefa 2022	Therapeutic efficacies of artemether-lumefantrine and dihydroartemisinin-piperaquine for the treatment of uncomplicated Plasmodium falciparum and chloroquine and dihydroartemisinin-piperaquine for uncomplicated Plasmodium vivax infection in Ethiopia	2022	Ethiopia	Malaria Journal	2017	Therapeutic efficacy study	Felegeselam Health Centre, Pawe, Metekel Zone, Benishangul Gumuz Region and Arbaminch Health Centre, Gamu-Gofa Zone, Southern Nations and Nationalities Peoples (SNNP) Region	Yes	2017-09-01	2017-12-01	Both	At least 500	At least 0.5	Both	Artemether Lumefantrine (AL); Dihydroartemisinin piperaquine (DHAPQ)	Yes	90	Excellent	Yes	36451216	10.1186/s12936-022-04350-z	Microsatellites
EF221	Gubae 2023	Safety and therapeutic efficacy of artemether-lumefantrine in the treatment of uncomplicated Plasmodium falciparum malaria at Shecha health centre, Arba Minch, Ethiopia	2023	Ethiopia	Malaria Journal	2021	Therapeutic efficacy study	Shecha health centre, Arba Minch town.	NA	2021-03-01	2022-01-01	28 days	1000 - 200000	0.5 - 12	Children	Artemether Lumefantrine (AL)	Yes	93.5714	Excellent	Yes	36611179	10.1186/s12936-022-04436-8	glurp, msp1, msp2
EF222	Abuaku 2023	Therapeutic efficacy of dihydroartemisinin-piperaquine combination for the treatment of uncomplicated malaria in Ghana	2023	Ghana	Frontiers in Cellular and Infection Microbiology	2021	Therapeutic efficacy study	War Memorial Hospital (WMH) in Navrongo (representing the savannah zone); Hohoe Municipal Hospital (HMH) in Hohoe (representing the forest zone); and Ewim polyclinic (EWP) in Cape-Coast (representing the coastal zone)	No	2020-10-01	2021-04-01	42 days	1000 - 250000	0.5 - 9	Children	Dihydroartemisinin piperaquine (DHAPQ)	Yes	90.7143	Excellent	Yes	36683700	10.3389/fcimb.2022.1058660	msp2
EF223	Adam 2023	Antimalarial drug efficacy and resistance in malaria-endemic countries in HANMAT-PIAM\_net countries of the Eastern Mediterranean Region 2016-2020: Clinical and genetic studies	2023	Sudan	TROPICAL MEDICINE AND INTERNATIONAL HEALTH	2017, 2018, 2020	Therapeutic efficacy study	Al-Geneina (West Darfur state), Al-Gadaref (Gadaref state), Nyala North (South Darfur state), Kas (South Darfur state), Damazin (Blue Nile state), New Halfa (Kassala state) and Sennar (Sennar) districts in Sudan.	No	2016	2020	Both	500-200000	At least 0.5	Both	Artemether Lumefantrine (AL); Dihydroartemisinin piperaquine (DHAPQ)	Yes	90.7143	Excellent	Yes	37705047	10.1111/tmi.13929	glurp, msp1, msp2
EF229	Ajogbasile 2022	Molecular profiling of the artemisinin resistance Kelch 13 gene in Plasmodium falciparum from Nigeria	2022	Nigeria	Plos One	2018	Therapeutic efficacy study	Kura, Barkin Ladi and Agbani, in Kano, Plateau and Enugu States	NA	2018-08-01	2018-10-01	Both	2000- 200000	0.5-8	Children	Artemether Lumefantrine (AL); Artesunate Amodiaquine (ASAQ); Dihydroartemisinin piperaquine (DHAPQ)	Yes	90.7143	Excellent	Yes	35226694	10.1371/journal.pone.0264548	Yes, but not described
EF233	Dorkenoo 2024	Efficacy of artemether-lumefantrine and dihydroartemisinin-piperaquine and prevalence of molecular markers of anti-malarial drug resistance in children in Togo in 2021	2024	Togo	Malaria Journal	2021	Therapeutic efficacy study	Kouvé and Anié	Yes	14.09.2021	29.01.2022	Both	2000 - 200000	0.5 - 5	Children	Artemether Lumefantrine (AL); Dihydroartemisinin piperaquine (DHAPQ)	Yes	94.2857	Excellent	Yes	38570791	10.1186/s12936-024-04922-1	microsatellite, glurp, msp1, msp2
EF235	Laminou 2024	Therapeutic efficacy and tolerability of artemether-lumefantrine for uncomplicated Plasmodium falciparum malaria in Niger, 2020	2024	Niger	Malaria Journal	2020	Therapeutic efficacy study	Gaya in Dosso region, Tessaoua in Maradi region and Dagamanetin Agadez region	NA	01.09.2020	31.10.2020	28 days	1000 - 200000	0.5 - 15	Children	Artemether Lumefantrine (AL)	Yes	96.4286	Excellent	Yes	38741101	10.1186/s12936-024-04945-8	glurp, msp1, msp2
EF236	Ngasala 2024	Efficacy and safety of artemether-lumefantrine for the treatment of uncomplicated falciparum malaria in mainland Tanzania, 2019	2024	Tanzania	Malaria Journal	2019	Therapeutic efficacy study	Karume-Mwanza, Ipinda-Mbeya, Simbo-Tabora, Nagaga-Mtwara	NA	2019-05-01	2019-09-01	28 days	250 - 200000	0.5 10	Children	Artemether Lumefantrine (AL)	Yes	96.4286	Excellent	Yes	38594679	10.1186/s12936-024-04931-0	glurp, msp1, msp2
EF237	Laury 2024	Efficacy and Safety of Artemether-Lumefantrine Against Uncomplicated Falciparum Malaria Infection in Tanzania, 2022: A Single-Arm Clinical Trial	2024	Tanzania	The Journal of Infectious Diseases	2022	Therapeutic efficacy study	Mainland Tanzania: Morogoro, Tanga, Kigoma, and Pwani	NA	2022-03-01	2022-09-01	28 days	250 - 200000	0.5 - 10	Children	Artemether Lumefantrine (AL)	Yes	96.4286	Excellent	Yes	39186698	10.1093/infdis/jiae425	glurp, msp1, msp2
EF238	Ishengoma 2024	Evidence of artemisinin partial resistance in northwestern Tanzania: clinical and molecular markers of resistance	2024	Tanzania	Lancet Infect Dis	2022	Therapeutic efficacy study	Karagwe	No	29.04.2022	01.09.2022	28 days	500 - 200000	0.5 - 10	Children	Artemether Lumefantrine (AL); Artesunate Amodiaquine (ASAQ)	Yes	92.8571	Excellent	Yes	38352311	10.1101/2024.01.31.24301954	glurp, msp1, msp2
EF240	Oyebola 2024	Assessing the therapeutic efficacy of artemether-lumefantrine for uncomplicated malaria in Lagos, Nigeria: a comprehensive study on treatment response and resistance markers	2024	Nigeria	Malaria Journal	2021	Therapeutic efficacy study	Lagos	NA	2021-09-01	2021-11-01	28 days	2000 - 100000	1.0 - 70	Both	Artemether Lumefantrine (AL)	Yes	92.8571	Excellent	Yes	39210367	10.1186/s12936-024-05088-6	msp1, msp2
EF241	Ajibaye 2024	Detection of novel Plasmodium falciparum coronin gene mutations in a recrudescent ACT-treated patient in South-Western Nigeria	2024	Nigeria	Frontiers in Cellular and Infection Microbiology	2019	Therapeutic efficacy study	Ijede, Ikorodu, Lagos	NA	2019-07-01	2019-09-01	28 days	At least 2 000	1.0 - 70	Both	Artemether Lumefantrine (AL)	Yes	90.7143	Excellent	Yes	38716192	10.3389/fcimb.2024.1366563	Microsatellites, msp2
EF242	Woldesenbet 2024	Therapeutic efficacy and safety of artemether-lumefantrine combination therapy for the treatment of uncomplicated Plasmodium falciparum malaria at Teda Health Centre, Northwest Ethiopia, 2022/23	2024	Ethiopia	Malaria Journal	2023	Therapeutic efficacy study	Teda	NA	12.09.2022	08.02.2023	28 days	1000 - 100 000	0.5 - 70	Both	Artemether Lumefantrine (AL)	Yes	87.1429	Excellent	Yes	39215366	10.1186/s12936-024-05082-y	msp2
EF243	Tesfaye 2024	Therapeutic efficacy and safety of artemether-lumefantrine for uncomplicated Plasmodium falciparum malaria treatment in Metehara, Central-east Ethiopia	2024	Ethiopia	Malaria Journal	2021	Therapeutic efficacy study	Metehara	NA	2020-11-01	2021-03-01	28 days	1000 - 200000	At least 0.5	Both	Artemether Lumefantrine (AL)	Yes	84.2857	Excellent	No	38867217	10.1186/s12936-024-04991-2	No
EF244	Ngasala 2024	Efficacy of artesunate-amodiaquine for treatment of uncomplicated Plasmodium falciparum malaria in mainland Tanzania	2024	Tanzania	Malaria Journal	2020	Therapeutic efficacy study	Masasi, Muheza, Kilombero	NA	2018-12-01	2020-03-01	28 days	250 - 200000	0.5-10	Children	Artesunate Amodiaquine (ASAQ)	Yes	96.4286	Excellent	Yes	38553737	10.1186/s12936-024-04923-0	glurp, msp1, msp2
EF245	Dimbu 2024	Therapeutic response to four artemisinin-based combination therapies in Angola, 2021	2024	Angola	Antimicrobial Agents and Chemotherapy	2021	Therapeutic efficacy study	Lunda Sul, Zaire (AL, ASAQ); Benguela (DP, AP)	No	2021-02-01	2021-07-01	Both	Benguela 1000 - 100000 Lunda Sul, Zaire 2000 - 200000	Benguela 0.5 - 12 Lunda Sul and Zaire 0.5 - 5	Children	Artemether Lumefantrine (AL); Artesunate Amodiaquine (ASAQ); Dihydroartemisinin piperaquine (DHAPQ); Artesunate Pyronaridine (AP)	Yes	87.8571	Excellent	Yes	38421163	10.1128/aac.01525-23	Microsatellites
EF249	Daka 2024	Therapeutic efficacy of artemether–lumefantrine in the treatment of uncomplicated Plasmodium falciparum malaria in Arba Minch Zuria District, Gamo Zone, Southwest Ethiopia	2024	Ethiopia	Malaria Journal	2022	Therapeutic efficacy study	Sille Village, Arba Minch Zuria District	NA	2022-07-01	2022-10-01	28 days	1000 - 200000	At least 18	Adult	Artemether Lumefantrine (AL)	Yes	94.2857	Excellent	Yes	39289715	10.1186/s12936-024-05087-7	msp1, msp2
